# Supplementary material for: Determination of Personalized IOL-Constants for the Haigis Formula under Consideration of Measurement Precision
Source: PLoS One. 2016 Jul 8;11(7):e0158988. doi: 10.1371/journal.pone.0158988 (PMC4938522; doi:10.1371/journal.pone.0158988)
Supplement: S1 File — The biometric information for patients who got the EyeCeeOne NS-60YG implanted. Right eyes are indicated with OD, left eyes with OS. The table shows the steep and flat keratometry values (D1, D2) their angles, the anterior chamber depth (ACD), the power of the implanted IOL (IOL power), target refraction and the refraction six month after surgery. Visual acuity is abbreviated VA and SE is the spherical equivalent refraction after six month. (XLSX) [file pone.0158988.s001.xlsx]

## Sheet: Tabelle1
Eye	AL	D1 [mm]	°	D2 [mm]	°	ACD	IOL power	target refraction		refraction - 6 months postOP			VA	SE
OD	24.97	7.15	171	7.04	81	3.57	16.5	-2.5		-4	0.5	68	0.8	-3.75	EyeCee One NS-60YG
OS	21.62	7.8	95	7.59	5	2.49	29	-0.99		-0.75	1.5	164	0.6	0	EyeCee One NS-60YG
OS	26.53	8.06	10	7.89	100	3.94	17.5	-2.73		-3.25	0.75	120	1	-2.875	EyeCee One NS-60YG
OS	22.03	7.51	169	7.44	79	2.74	25.5	-0.48		-0.5	0.25	64	1	-0.375	EyeCee One NS-60YG
OD	23.05	7.99	76	7.88	166	2.94	25	-0.69		-0.25	0.75	169	0.4	0.125	EyeCee One NS-60YG
OS	22.74	7.57	170	7.47	80	3.13	23	-0.28		0.25	0.25	147	1	0.375	EyeCee One NS-60YG
OD	26.61	8.42	106	8.27	16	3.87	16.5	-0.68		-1.5	1.5	16	1	-0.75	EyeCee One NS-60YG
OS	24.23	7.37	146	7.32	56	3.33	17.5	-0.58		-1	0.75	10°	1	-0.625	EyeCee One NS-60YG
OS	24.01	8.08	40	7.96	130	3.24	22	-0.35		-0.25	0.25	119	1	-0.125	EyeCee One NS-60YG
OS	23.26	7.38	102	7.32	12	3.16	21	-0.83		-0.5	0.5	2	1	-0.25	EyeCee One NS-60YG
OD	21.8	7.1	58	7	148	3.19	23.5	-0.43		-0.5	0.25	124	0.8	-0.375	EyeCee One NS-60YG
OD	24.02	7.92	139	7.85	49	3.55	21	-0.22		0	0.5	21	0.8	0.25	EyeCee One NS-60YG
OS	22.99	7.34	5	7.24	95	3.14	20.5	-0.18		-0.5	0.5	137	0.8	-0.25	EyeCee One NS-60YG
OS	23.96	8.22	62	8.13	152	2.57	23.5	-0.72		-1.25	1.25	165	0.8	-0.625	EyeCee One NS-60YG
OS	22.76	7.97	156	7.63	66	2.16	25	-0.55		0.25	0.25	13	1	0.375	EyeCee One NS-60YG
OS	23.76	7.64	152	7.54	62	3.54	20.5	-0.54		-0.5	0.5	19	1	-0.25	EyeCee One NS-60YG
OD	23.25	7.37	102	7.26	12	3.17	20	-0.31		-1.05	1	10	1	-0.55	EyeCee One NS-60YG
OD	22.46	7.45		7.39		2.37	23.5	-0.39		-1.25	0	0	0.5	-1.25	EyeCee One NS-60YG
OD	24.06	7.98	55	7.97	145	3.05	24	-2.06		-2	0.26	44	1	-1.87	EyeCee One NS-60YG
OS	22.95	8.15	77	8.05	167	2.26	26	-0.54		-0.5	1.5	157	0.8	0.25	EyeCee One NS-60YG
OD	24.39	7.99	123	7.8	33	2.69	20.5	-0.63		-1.5	0.5	165	0.4	-1.25	EyeCee One NS-60YG
OD	22.79	7.74	2	7.52	92	2.85	24	-0.62		-0.25	0.5	101	1	0	EyeCee One NS-60YG
OS	27.98	8.25	177	7.92	87	3.83	14.5	-2.89		-3	1.75	85	0.8	-2.125	EyeCee One NS-60YG
OS	22.49	7.63	12	7.33	102	2.73	24	-0.54		-1.25	0.75	160	1	-0.875	EyeCee One NS-60YG
OD	21.54	7.47		7.23			26.5	-0.46		-0.25	0.5	108	1	0	EyeCee One NS-60YG
OS	22.61	7.56	40	7.41	130	2.61	23.5	-0.47		-0.5	1	173	0.8	0	EyeCee One NS-60YG
OD	22.46	7.53	118	7.41	28	2.98	23.5	-0.18		0	0	0	0.8	0	EyeCee One NS-60YG
OS	23.25	7.72		7.54		2.9	22.5	-0.48		-1.5	1.5	170	1	-0.75	EyeCee One NS-60YG
OD	23.87	7.76	81	7.67	171	3.9	20.5	-0.25		-0.25	1	170	0.7	0.25	EyeCee One NS-60YG
OS	22.93	7.57	1	7.22	91	3.41	22	-0.57		0	0	0	1	0	EyeCee One NS-60YG
OD	22.84	7.54	30	7.46	120	2.72	22.5	-0.26		-0.5	0.75	129	0.8	-0.125	EyeCee One NS-60YG
OS	21.95	7.54	7	7.46	97	2.35	26	-0.52		-0.5	0	0	0.8	-0.5	EyeCee One NS-60YG
OS	23.67	7.62	174	7.35	84	3.21	20	-0.46		0.25	0.5	148	1	0.5	EyeCee One NS-60YG
OD	24.24	7.96	0	7.52	90	3.16	20	-0.58		-1.5	2	86	0.8	-0.5	EyeCee One NS-60YG
OD	23.14	7.79	43	7.73	133	2.2	23	-0.2		0.5	0.5	178	1	0.75	EyeCee One NS-60YG
OD	25.09	7.62	65	7.53	155	3.93	15.5	-0.17		0.75	1	107	0.8	1.25	EyeCee One NS-60YG
OS	20.34	7.48		7.33		2.84	30	0.68		1.75	0.5	119	0.8	2	EyeCee One NS-60YG
OS	23.72	7.76	141	7.65	51	3.03	21	-0.32		-0.75	0.5	24	0.9	-0.5	EyeCee One NS-60YG
OS	24.04	7.97	167	7.86	77	2.76	21	-0.14		0.75	0.25	175	0.75	0.875	EyeCee One NS-60YG
OD	26.4	8.07	176	7.78	86	3.56	17.5	-2.68		-1.75	0.5	107	1	-1.5	EyeCee One NS-60YG
OD	22.81	7.7	44	7.5	134	2.69	23.5	-0.45		-0.5	1.25	157	1	0.125	EyeCee One NS-60YG
OS	23.47	7.81	63	7.7	153	3.23	22.5	-0.6		-0.5	1	166	0.8	0	EyeCee One NS-60YG
OS	24.05	7.91	20	7.78	110	3.41	21	-0.44		-0.25	0.75	149	1	0.125	EyeCee One NS-60YG
OD	21.53	7.31	26	7.24	116	2.46	26	-0.42		0	0.75	150	1	0.375	EyeCee One NS-60YG
OS	22.31	7.08	111	6.51	21	2.8	19	0.04		-1.75	3.5	26	0.5	0	EyeCee One NS-60YG
OD	22.32	7.12	10	7.09	100	2.7	21.5	-0.13		0	0.25	68	1	0.125	EyeCee One NS-60YG
OD	24.51	7.81	94	7.66	4	3.53	18.5	-0.2		-0.25	1.25	178	1	0.375	EyeCee One NS-60YG
OS	22.78	7.69	48	7.61	138	2.77	24	-0.51		-0.25	0.5	144	1	0	EyeCee One NS-60YG
OS	24.23	7.52	85	7.39	175	3.56	18	-0.43		-1	1.5	180	1	-0.25	EyeCee One NS-60YG
OS	22.01	7.36	152	7.23	62	3.07	24	-0.19		0.25	0.5	4	0.63	0.5	EyeCee One NS-60YG
OD	23.79	8.06		7.77			22.5	-0.65		-1	1.75	15	0.95	-0.125	EyeCee One NS-60YG
OD	24.78	8.08	90	7.89	0	3.57	19.5	-0.45		-1	1.5	178	1	-0.25	EyeCee One NS-60YG
OD	22.66	7.58	164	7.46	74	3.3	23.5	-0.43		-0.75	0.25	51	0.9	-0.625	EyeCee One NS-60YG
OD	22.93	7.82	141	7.73	51	2.9	24	-0.35		-1.5	1	180	0.8	-1	EyeCee One NS-60YG
OS	22.97	7.73	61	7.7	151	3.23	24	-0.68		-0.5	0.5	137	0.75	-0.25	EyeCee One NS-60YG
OD	21.56	7.91	163	7.74	73	2.92	30	-1.04		-1	1	43	1	-0.5	EyeCee One NS-60YG
OD	23.06	7.92	12	7.73	102	2.45	24	-0.45		0.5	0.5	126	1	0.75	EyeCee One NS-60YG
OS	23.15	7.79	15	7.57	105	3.08	23	-0.54		-1.25	1.25	108	1	-0.625	EyeCee One NS-60YG
OD	25.61	7.5	159	7.41	69	3.58	14	-0.8		-1.75	0.25	92	1	-1.625	EyeCee One NS-60YG
OS	24.37	7.4	20	7.24	110	3.45	19.5	-2.26		-3	0.25	46	0.8	-2.875	EyeCee One NS-60YG
OS	22.64	7.4	131	7.34	41	3.14	22.5	-0.36		-0.5	0.75	172	1	-0.125	EyeCee One NS-60YG
OD	23.64	7.69		7.56			21	-0.48		0	0.75	18	0.8	0.375	EyeCee One NS-60YG
OD	22.92	7.96		7.88			25	-0.45		0.5	1	16	1	1	EyeCee One NS-60YG
OS	23.39	8.01	11	7.84	101	2.82	24	-0.79		-1.25	0.5	125	1	-1	EyeCee One NS-60YG
OD	23.43	8.06	92	7.87	2	2.88	24	-0.72		-0.75	1.25	179	1	-0.125	EyeCee One NS-60YG
OD	23.66	7.81	58	7.69	148	3.38	21.5	-0.34		0	1	157	0.6	0.5	EyeCee One NS-60YG
OD	23.54	7.65		7.53			21	-0.41		-0.75	0.5	7	1	-0.5	EyeCee One NS-60YG
OS	23.68	8.04	100	7.95	10	2.99	23.5	-0.8		-0.75	1	177	0.9	-0.25	EyeCee One NS-60YG
OS	23.31	7.69		4.59			22	-0.38		-0.75	0.5	106	0.63	-0.5	EyeCee One NS-60YG
OD	26.77	7.5	71	7.39	161	3.67	13	-2.45		-3	0.5	153	0.8	-2.75	EyeCee One NS-60YG
OD	26.04	7.36	74	7.31	164	3.54	14.5	-2.47		-4	0.5	3	1	-3.75	EyeCee One NS-60YG
OS	24.97	8.14	174	8.01	84	3.5	20	-0.85		-1.5	0.25	70	1	-1.375	EyeCee One NS-60YG
OD	23.88	8.08	92	7.81	2	3.41	22	-0.37		-0.75	1.5	2	1	0	EyeCee One NS-60YG
OD	24.43	8.09	115	7.94	25	3.28	21	-0.59		-0.5	1	10	1	0	EyeCee One NS-60YG
OS	22.74	7.96	163	7.87	73	3	26	-0.76		-0.5	0.5	130	0.63	-0.25	EyeCee One NS-60YG
