# Supplementary material for: Determination of Personalized IOL-Constants for the Haigis Formula under Consideration of Measurement Precision
Source: PLoS One. 2016 Jul 8;11(7):e0158988. doi: 10.1371/journal.pone.0158988 (PMC4938522; doi:10.1371/journal.pone.0158988)
Supplement: S2 File — The biometric information for patients who got the Acrysof SN60WF implanted. Right eyes are indicated with OD, left eyes with OS. The table shows the steep and flat keratometry values (K1, K2) their angles, the anterior chamber depth (ACD), the lens thickness (LT), the power of the implanted IOL (lens power), target refraction (ZR) and the refraction (in diopters) six month after surgery along with the spherical equivalent refraction (SE_6m). (XLSX) [file pone.0158988.s002.xlsx]

## Sheet: AcrySof
Study	eye	axial length	K1 (mm)	°	K2 (mm)	°	ACD	LT	IOL	lens power	ZR			R_6m_s	R_6m_c	R_6m_a	SE_6m		postOP_ACD_6m
Acrysof	OD	25	8.17	24	7.96011	114	3.71	3.87	SN60WF	19	-0.41
Acrysof	OS	25.3	8.29	157	7.84	67	3.76	3.91	SN60WF	19	-1.04
Acrysof	OD	22.1	7.35	162	7.26	72	2.97	4.6	SN60WF	23.5	-0.24			-0.5	0.25	36	-0.375		4.36
Acrysof	OS	22.21	7.5	3	7.48	93	2.89	4.63	SN60WF	24.5	-0.38			-0.25	0.25	153	-0.125		4.4
Acrysof	OD	21.81	7.09	164	6.98	74	2.95	4.54	SN60WF	22.5	-0.06			-1	0.5	41	-0.75		4.46
Acrysof	OS	21.64	7.12	30	7.02	120	2.73	4.66	SN60WF	23.5	-0.16			-1.75	0.75	117	-1.375		4.38
Acrysof	OD	22.7	7.34	46	7.21	136	3.29	4.16	SN60WF	21	-0.11			-1.25	1.25	168	-0.625		4.51
Acrysof	OS	22.52	7.46	106	7.27	16	3.2	4.21	SN60WF	22.5	-0.28			1.75	1.5	180	2.5		4.4
Acrysof	OS	23.57	7.91	177	7.49	87	2.48	4.57	SN60WF	21.5	-0.53			-2	0.75	29	-1.625		3.64
Acrysof	OS	22.62	7.67	94	7.49	4	2.83	5.2	SN60WF	24	-0.63			-1	1	169	-0.5		4.72
Acrysof	OD	23.21	7.66	74	7.55	164	3.2	4.76	SN60WF	22	-0.48			-0.5	0.75	180	-0.125		4.75
Acrysof	OS	23.06	7.56	74	7.48	164	3.18		SN60WF	22	-0.52			-1	0.75	169	-0.625		4.79
Acrysof	OD	23.27	7.81	22	7.1	112	2.91	4.42	SN60WF	22.5	-0.26			-0.75	0.5	150	-0.5		4.54
Acrysof	OS	23.42	7.94	173	7.74	83	2.84	4.6	SN60WF	22.5	-0.03			-0.5	0	0	-0.5		4.65
Acrysof	OD	22.78	7.59	18	7.53	108	2.8	5.17	SN60WF	23	-0.34			-0.5	0.25	13	-0.375		4.69
Acrysof	OD	23.52	7.38	160	7.28	70	2.98	4.92	SN60WF	19	-0.33			-0.75	0.25	23	-0.625		4.02
Acrysof	OS	23.73	7.31	22	7.09	112	3	4.87	SN60WF	18.5	-0.97			-2	0.5	109	-1.75		4.03
Acrysof	OD	22.8	7.78	102	7.66	102	3.03	4.62	SN60WF	24	-0.46			-1.25	1.5	179	-0.5
Acrysof	OS	22.57	7.81	61	7.73	151	2.91	4.64	SN60WF	25	-0.44			-1	0.75	159	-0.625		4.55
Acrysof	OD	21.4	7.32	103	7.2	13	3.1	4.23	SN60WF	26	-0.48
Acrysof	OS	21.25	7.35	26	7.16	116	3.11	4.2	SN60WF	25.5	-0.38
Acrysof	OD	22.89	7.54	138	7.43	48	3.1	3.83	SN60WF	22	-0.27			-1.5	0.75	24	-1.125		3.58
Acrysof	OS	22.84	7.98	108	7.89	18	3.03	4.37	SN60WF	25	-0.42			-1	1	173	-0.5		3.82
Acrysof	OS	22.83	7.89	84	7.69	174	2.76	4.95	SN60WF	24.5	-0.61
Acrysof	OS	23.76	7.88	86	7.76	176	2.93	4.6	SN60WF	21.5	-0.45			-1.75	1	177	-1.25		3.75
Acrysof	OD	22.87	7.74	96	7.49	6	2.9		SN60WF	23	-0.37			-1.5	1.25	4	-0.875		3.86
Acrysof	OD	26.4	8.01	159	7.94	69	2.98	4.88	SN60WF	14.5	-0.53
Acrysof	OS	26.06	7.97	7	7.97	97	2.92	4.88	SN60WF	15	-0.34
Acrysof	OD	22.76	8	123	7.91	33	2.94	4.46	SN60WF	25.5	-0.51			-1.25	0.75	7	-0.875		3.8
Acrysof	OD	23.1	8.17	47	7.63	137	3.2	4.59	SN60WF	24.5	-0.78			-1.25	2.75	152	0.125		4.06
Acrysof	OD	23.61	7.79	193	7.64	49	2.48	4.53	SN60WF	21.5	-0.57			-2.75	2	82	-1.75		3.58
Acrysof	OD	22.92	7.9	0	7.9	90	2.97	4.67	SN60WF	25	-0.74
Acrysof	OD	23.73	7.81	124	7.7	34	2.91	4.57	SN60WF	21.5	-0.26			-2	1	9	-1.5		3.7
Acrysof	OS	23	7.63	20	7.44	110	2.92	4.21	SN60WF	22	-0.33			-2	1	117	-1.5		3.58
Acrysof	OD	23.94	7.46	172	7.37	82	3.51	4.76	SN60WF	19	-0.81			-1.5	0.5	113	-1.25		4.53
Acrysof	OS	24.02	7.46	141	7.38	51	3.62	4.75	SN60WF	18	-0.3			-1	0.5	47	-0.75		4.69
Acrysof	EX	24.47	8.42	164	8.32	74	3.91	3.8	SN60WF	22.5	-0.58
Acrysof	OS	24.59	8.46	166	8.35	76	3.75		SN60WF	22.5	-0.73
Acrysof	OD	22.6	7.7	146	7.61	56	2.25		SN60WF	24	-0.28			-0.75	1	29	-0.25		3.73
Acrysof	OS	22.48	7.72	13	7.42	103	2.57		SN60WF	23.5	-0.01			-0.75	1.5	118	0		3.76
Acrysof	OD	23.9	7.96	5	7.61	95	3.19	4.26	SN60WF	21	-0.53
Acrysof	OS	23.76	8.02	169	7.6	79	3.07	4.31	SN60WF	22	-0.84
Acrysof	OD	23.4	7.31	94	7.13	4	3.49	4.68	SN60WF	18.5	-0.24
Acrysof	OS	23.89	7.45	97	7.17	7	3.57	4.66	SN60WF	18.5	-0.23
Acrysof	OD	24.92	7.42	155	7.35	65	3.46	4.49	SN60WF	18	-2.37
Acrysof	OS	24.64	7.8	115	7.68	25	2.92	4.35	SN60WF	19	-0.96			-2.25	1.5	20	-1.5		4.18
Acrysof	OD	22.54	8.32	16	8.05	106	3.12	4.64	SN60WF	28	-0.94			-0.75	0.75	112	-0.375		3.9
Acrysof	OS	22.77	8.37	20	8.17	110	2.87	5.14	SN60WF	27.5	-0.8			-0.75	0.75	120	-0.375		3.89
Acrysof	OS	23.33	7.81	123	7.66	33	2.67	4.85	SN60WF	22	-0.21
Acrysof	OD	24.68	8.17	117	8.09	27	2.75		SN60WF	20	-0.16
Acrysof	OS	24.69	8.02	94	7.91	4	2.65		SN60WF	19.5	-0.48
Acrysof	OD	21.69	7.47	124	7.33	34	2.47	5.25	SN60WF	26	-0.5
Acrysof	OS	24.67	7.45	58	7.35	148	3.45	4.56	SN60WF	19.5	-2.75
Acrysof	OD	22.67	7.5	120	7.44	30	3.2	4.41	SN60WF	22.5	-0.18
Acrysof	OS	22.86	7.59	152	7.56	62	3.17	4.39	SN60WF	23	-0.52
Acrysof	OD	23.6	7.75	17	7.65	107	3.18	4.51	SN60WF	21	-0.26
Acrysof	OS	23.74	7.73	173	7.75	83	3.41	4.27	SN60WF	20.5	-0.4
Acrysof	OS	23.45	7.66	50	7.47	140	3.15		SN60WF	21	-0.48
Acrysof	OS	23.79	8.01	12	7.91	102	2.96	4.81	SN60WF	22.5	-0.66
Acrysof	OD	24.88	7.85	154	7.78	64	3.27	4.91	SN60WF	18	-0.48
Acrysof	OS	25	7.76	2	7.56	92	3.22	4.98	SN60WF	18	-1.59
Acrysof	OD	22.45	7.72	178	7.53	88	3.1	4.83	SN60WF	24.5	-0.39
Acrysof	OS	22.06	7.77	10	7.5	100	3.04	4.89	SN60WF	26	-0.35
Acrysof	OD	24.47	8.09	1	8.05	91	3.41	4.21	SN60WF	21.5	-0.98
Acrysof	OS	24.38	8.09	3	8.05	93	3.33	4.24	SN60WF	21.5	-0.44
Acrysof	EX	22.19	7.96	89	7.44	179	3	4.83	SN60WF	26	-0.52
Acrysof	EX	22.66	7.74	92	7.48	2	2.89	4.89	SN60WF		-0.27
Acrysof	OD	23.66	7.75	103	7.62	13	3.15	4.64	SN60WF	21	-0.42
Acrysof	OD	23.7	7.98	7	7.93	97	2.86	4.92	SN60WF	22.5	-0.49
Acrysof	OD	23.34	7.93	132	7.86	42	2.64	4.58	SN60WF	23.5	-0.65
Acrysof	OD	21.79	7.73	140	7.67	50	2.3	5.24	SN60WF	27	-0.22
Acrysof	OS	22.28	7.88	106	7.73	16	2.34	5.32	SN60WF	26	-0.3
Acrysof	EX	23.01	7.58	177	7.42	87	3.45	4.59	SN60WF	21.5	-0.13
Acrysof	EX	23.36	7.74	111	7.58	21	3.52	4.57	SN60WF	21.5	-0.25
Acrysof	OS	23.23	7.94	91	7.83	1	2.73	4.38	SN60WF	23.5	-0.43
Acrysof	OD	25.35	7.88	137	7.78	47	3.68	4.86	SN60WF	18	-1.28
Acrysof	OS	25.02	7.94	5	7.82	95	3.63	4.99	SN60WF	18	-0.28
Acrysof	OD	22.75	7.76	176	7.62	86	3.24	4.66	SN60WF	24	-0.48
Acrysof	OS	22.66	7.72	2	7.65	92	3.26	4.43	SN60WF	24	-0.29
Acrysof	OD	25.11	8.04	107	7.72	17	3.42		SN60WF	20.5	-2.46
Acrysof	OS	25.29	8.04	75	7.67	165	3.46		SN60WF	20	-2.57
Acrysof	OS	23.71	7.88	56	7.83	146	3.28	4.26	SN60WF	22	-0.55
Acrysof	OD	23.66	7.87	14	7.8	104	3.24	4.29	SN60WF	22	-0.51
Acrysof	OD	23.42	8.27	89	8.17	179	2.78	5.02	SN60WF	25	-0.65
Acrysof	OS	23.27	8.33	89	8.22	179	2.68	5.04	SN60WF	26	-0.83
Acrysof	OD	22.17	7.43	41	7.28	131	2.79	4.68	SN60WF	23.5	-0.19
Acrysof	OS	22.23	7.44	2	7.34	92	2.82	4.56	SN60WF	23.5	-0.19
Acrysof	OD	23.31	7.56	167	7.48	77	3.32	4.46	SN60WF	20.5	-0.05
Acrysof	OS	23.53	7.58	165	7.45	75	3.36	4.41	SN60WF	20	-0.18
Acrysof	OS	22.84	7.28	70	7.19	160	3.15	4.41	SN60WF	20.5	-0.27
Acrysof	OD	23.22	8.08	179	7.89	89	2.62	5.33	SN60WF	24	-0.37
Acrysof	OS	23.16	8.04	5	7.76	95	2.57	5.36	SN60WF	24	-0.56
Acrysof	OD	22.73	7.34	124	7.13	34	3.13	4.35	SN60WF	21	-0.33
Acrysof	OD	25.02	7.65	80	7.57	170	3		SN60WF	18	-1.64
Acrysof	OS	24.11	7.61	75	7.56	165	2.84	5.61	SN60WF	18.5	-0.1
Acrysof	OD	23.03	7.73	163	7.52	73	2.92	4.71	SN60WF	22	-0.03
Acrysof	OS	23.01	7.82	32	7.42	122	3.1	4.52	SN60WF	22.5	-0.35
Acrysof	OD	22.86	7.67	158	7.48	68	2.82	4.55	SN60WF	22.5	-0.16
Acrysof	OS	22.87	7.75	40	7.66	130	2.85		SN60WF	23.5	-0.35
Acrysof	OS	24.67	7.91	79	7.76	169	3.26	4.15	SN60WF	19	-0.62
Acrysof	OD	26.34	7.89		7.63		3.15	4.96	SN60WF	16.5	-2.69
Acrysof	OS	26.25	8.02	82	7.78	172	3.08	5.13	SN60WF	18	-2.96
Acrysof	OS	24.03	7.76	89	7.62	179	2.89	4.73	SN60WF	19.5	-0.16
Acrysof	OD	22.45	7.61	129	7.51	39	2.9	4.58	SN60WF	23.5	0.03
Acrysof	OS	22.61	7.66	79	7.53	169	2.94	4.54	SN60WF	23.5	-0.19
Acrysof	OD	23.14	7.51	88	7.31	178	2.98	4.75	SN60WF	21	-0.5
Acrysof	OS	23.06	7.44	84	7.29	174	3.07	4.66	SN60WF	20.5	-0.17
Acrysof	OS	23.56	7.99	115	7.89	25	2.57	5.14	SN60WF	23	-0.44
Acrysof	OD	23.67	8.13	24	7.79	114	2.68	4.98	SN60WF	23	-0.4
Acrysof	OS	23.6	7.73	170	7.66	80	3.27		SN60WF	21.5	-0.62
Acrysof	OS	25.34	7.95	144	7.75	54	3.28	4.41	SN60WF	20.5	-3.09
Acrysof	OD	23.52	8.03	93	7.88	3	2.88	4.83	SN60WF	23	-0.45
Acrysof	OD	24.44	7.81	107	7.65	17	2.67	5.1	SN60WF	18.5	-0.21
Acrysof	OD	24.91	7.86	68	7.82	158	3.26	4.53	SN60WF	21	-2.5
Acrysof	OS	23.51	8.19	121	7.85	31	2.89	4.8	SN60WF	23.5	-0.52
Acrysof	OD	25.03	7.89	78	7.8	168	3.16	4.9	SN60WF	17.5	-0.34
Acrysof	OS	24.99	7.81	160	7.76	70	3.14	4.9	SN60WF	17	-0.15
Acrysof	OD	23.65	8.09	48	7.92	138	3.06		SN60WF	22	-0.35
Acrysof	OS	23.65	8.13	89	7.83	179	3.07		SN60WF	21.5	-0.55
Acrysof	OD	24.68	8.24	161	8.19	71	2.81	4.97	SN60WF	21	-0.53
Acrysof	OS	24.6	8.25	168	8.13	78	2.87	4.83	SN60WF	21	-0.46
